# Supplementary material for: A new genus of the Hypocera group (Diptera, Phoridae), with descriptions of two new species from China
Source: Zookeys. 2020 May 12;932:113–27. doi: 10.3897/zookeys.932.38970 (PMC7237504; doi:10.3897/zookeys.932.38970)
Supplement: XML Treatment for Sinogodavaria [file zookeys.932.38970-treatment1.xml]

<!DOCTYPE tp:taxon-treatment
  PUBLIC "-//TaxonX//DTD Taxonomic Treatment Publishing DTD v0 20100105//EN" "tax-treatment-NSO.dtd">
<tp:taxon-treatment xmlns:tp="http://www.plazi.org/taxpub"><tp:treatment-meta><kwd-group><label>Taxon classification</label><kwd><named-content xmlns:xlink="http://www.w3.org/1999/xlink" content-type="kingdom">Animalia</named-content></kwd><kwd><named-content xmlns:xlink="http://www.w3.org/1999/xlink" content-type="order">Diptera</named-content></kwd><kwd><named-content xmlns:xlink="http://www.w3.org/1999/xlink" content-type="family">Phoridae</named-content></kwd></kwd-group><mixed-citation publication-type="journal"><person-group><name><surname>Liu</surname><given-names>Guang-Chun</given-names></name></person-group><article-title>A new genus of the <italic><tp:taxon-name><tp:taxon-name-part taxon-name-part-type="genus" reg="Hypocera">Hypocera</tp:taxon-name-part></tp:taxon-name></italic> group (<tp:taxon-name><tp:taxon-name-part taxon-name-part-type="order">Diptera</tp:taxon-name-part></tp:taxon-name>, <tp:taxon-name><tp:taxon-name-part taxon-name-part-type="family">Phoridae</tp:taxon-name-part></tp:taxon-name>), with descriptions of two new species from China</article-title><source>Zookeys</source><day>12</day><month>5</month><year>2020</year><volume>932</volume><fpage>113</fpage><lpage>127</lpage><pub-id pub-id-type="doi">10.3897/zookeys.932.38970</pub-id></mixed-citation></tp:treatment-meta><tp:nomenclature><label>Genus</label><tp:taxon-name><object-id xmlns:xlink="http://www.w3.org/1999/xlink" content-type="arpha" xlink:type="simple">95E5D21B-2A5D-5474-861C-5DFFBEAD1E4A</object-id>
            <tp:taxon-name-part taxon-name-part-type="genus" reg="Sinogodavaria">Sinogodavaria</tp:taxon-name-part>
            <object-id xmlns:xlink="http://www.w3.org/1999/xlink" content-type="zoobank" xlink:type="simple">http://zoobank.org/723D133A-6B57-4B9A-862B-23498C5C4742</object-id>
          </tp:taxon-name><tp:taxon-status xmlns:xlink="http://www.w3.org/1999/xlink" xlink:type="simple">gen. nov.</tp:taxon-status></tp:nomenclature><tp:treatment-sec sec-type="type species" id="SECID0E5DAC"><title>Type species.</title><p><italic><tp:taxon-name><tp:taxon-name-part taxon-name-part-type="genus" reg="Sinogodavaria">Sinogodavaria</tp:taxon-name-part> <tp:taxon-name-part taxon-name-part-type="species" reg="multiformis">multiformis</tp:taxon-name-part></tp:taxon-name></italic> sp. nov.</p></tp:treatment-sec><tp:treatment-sec sec-type="diagnosis" id="SECID0EPEAC"><title>Diagnosis.</title><p>Supra-antennal setae absent; flagellomere 1 not elongate; costa of female thickened; wing vein Rs with several fine setulae along upper side; vein Rs deflected slightly at the junction with vein M<sub>1</sub>; vein R<sub>2+3</sub> absent; tip of vein R<sub>4+5</sub> not enlarged; hind tibia with an antero-apical seta but without an antero-basal seta; male hypandrium without dense microsetae; aedeagus with a long, curled sclerotized process.</p></tp:treatment-sec><tp:treatment-sec sec-type="description" id="SECID0E2EAC"><title>Description.</title><p><bold><italic>Head</italic>.</bold> Frons generally broader than long. Median furrow present, vestigial. Supra-antennal setae absent. First and second rows of setae convex. Flagellomere 1 globose; arista sub-apical. Palpus oval, with apical setae and ventral setulae.</p><p><bold><italic>Thorax</italic>.</bold> Propleuron of thorax with three ventral setae, two posterior setae, and scattered setulae. Anepisternum with fine setulae on upper part. Notopleura with four setae, the second being smaller than the others. Scutellum with an anterior pair of small setulae and a posterior pair of setae.</p><p><bold><italic>Legs</italic>.</bold> Fore tibia with a dorsal seta near basal two fifths and several small setulae below it. Mid tibia with the normal basal pair of setae and an antero-apical seta. Hind tibia with two dorsal longitudinal setal palisades, one antero-apical seta, one robust ventral spur and a series of weak posterior and postero-dorsal spurs.</p><p><bold><italic>Wing</italic>.</bold> Costa usually extending to half of wing length. Wing vein Rs with several fine setulae along upper side. Female costa thickened around junction with vein R<sub>1</sub> or at the first section of costa. Vein Sc reaching vein R<sub>1</sub>. Axillary ridge with 4–6 long, black, feathered setae. Haltere yellowish brown, knob black.</p><p><bold><italic>Abdomen</italic>.</bold> Female without tergite VII. Left side of epandrium slender, rounded apically; right side of epandrium large, triangular. Hypandrium with ventrally directed outer lobe covered with rounded spinuli. Aedeagus dark brown, supported by aedeagal apodeme; its left plate with a long, curled, sclerotized process. Anal tube short.</p></tp:treatment-sec><tp:treatment-sec sec-type="etymology" id="SECID0EGGAC"><title>Etymology.</title><p>The genus name is derived from <italic><tp:taxon-name><tp:taxon-name-part taxon-name-part-type="genus" reg="Sino">Sino</tp:taxon-name-part></tp:taxon-name></italic> and <italic><tp:taxon-name><tp:taxon-name-part taxon-name-part-type="genus" reg="Godavaria">Godavaria</tp:taxon-name-part></tp:taxon-name></italic> and refers to the locality and to the relationship with the genus <italic><tp:taxon-name><tp:taxon-name-part taxon-name-part-type="genus" reg="Godavaria">Godavaria</tp:taxon-name-part></tp:taxon-name></italic> Brown.</p></tp:treatment-sec><tp:treatment-sec sec-type="distribution" id="SECID0EBHAC"><title>Distribution.</title><p>China (Liaoning, Hebei, Shaanxi, Sichuan).</p></tp:treatment-sec><tp:treatment-sec sec-type="Recognition" id="SECID0EGHAC"><title>Recognition.</title><p>In <xref ref-type="bibr" rid="B4">Disney’s (1994)</xref> male and female keys to genera, the new genus runs to couplets 9 (males) and 119 (females), respectively, both <italic><tp:taxon-name><tp:taxon-name-part taxon-name-part-type="genus" reg="Borophaga">Borophaga</tp:taxon-name-part></tp:taxon-name></italic> Enderlein, 1924. There is no further division of the genus <italic><tp:taxon-name><tp:taxon-name-part taxon-name-part-type="genus" reg="Borophaga">Borophaga</tp:taxon-name-part></tp:taxon-name></italic> in these keys. In the modified key to the <italic><tp:taxon-name><tp:taxon-name-part taxon-name-part-type="genus" reg="Borophaga">Borophaga</tp:taxon-name-part></tp:taxon-name></italic> group (<xref ref-type="bibr" rid="B1">Bänziger and Disney 2006</xref>), the new genus runs to couplet 3 as <italic><tp:taxon-name><tp:taxon-name-part taxon-name-part-type="genus" reg="Peromitra">Peromitra</tp:taxon-name-part></tp:taxon-name></italic> Enderlein, 1924 and <italic><tp:taxon-name><tp:taxon-name-part taxon-name-part-type="genus" reg="Latiborophaga">Latiborophaga</tp:taxon-name-part></tp:taxon-name></italic> Brown, 1992. <italic><tp:taxon-name><tp:taxon-name-part taxon-name-part-type="genus" reg="Sinogodavaria">Sinogodavaria</tp:taxon-name-part></tp:taxon-name></italic> gen. nov. is distinguished from <italic><tp:taxon-name><tp:taxon-name-part taxon-name-part-type="genus" reg="Peromitra">Peromitra</tp:taxon-name-part></tp:taxon-name></italic> by a subcircular and non-erect anterior ocellus and thickened costa of the female wing. It differs from <italic><tp:taxon-name><tp:taxon-name-part taxon-name-part-type="genus" reg="Latiborophaga">Latiborophaga</tp:taxon-name-part></tp:taxon-name></italic> by the more-or-less straight vein Rs and the absence of an antero-basal seta on the hind tibia. It differs from the genus <italic><tp:taxon-name><tp:taxon-name-part taxon-name-part-type="genus" reg="Chaetogodavaria">Chaetogodavaria</tp:taxon-name-part></tp:taxon-name></italic> Liu, 1996 by the absence of a long seta on the anepisternum (<xref ref-type="bibr" rid="B7">Liu 1996</xref>). In consideration of new data, the following modifications of the male and female keys to genera by <xref ref-type="bibr" rid="B4">Disney (1994)</xref> are proposed.</p><sec sec-type="Partial modification of the key to genera (males) by Disney (1994)" id="SECID0E2JAC"><title>Partial modification of the key to genera (males) by <xref ref-type="bibr" rid="B4">Disney (1994)</xref></title><table-wrap content-type="key" position="anchor" orientation="portrait"><table id="TID0ERFAC" rules="all"><tbody><tr><td rowspan="1" colspan="1">9</td><td rowspan="1" colspan="1">Posterior ocelli close to eye margin and ocellar triangle strongly demarcated at front by a sinuous furrow</td><td rowspan="1" colspan="1">
                      <bold><italic><tp:taxon-name>
                            <tp:taxon-name-part taxon-name-part-type="genus" reg="Stichillus">Stichillus</tp:taxon-name-part>
                          </tp:taxon-name></italic></bold>
                    </td></tr><tr><td rowspan="1" colspan="1">–</td><td rowspan="1" colspan="1">Posterior ocelli well removed from eye margin and ocellar triangle not demarcated in this way at front</td><td rowspan="1" colspan="1">
                      <bold>9a</bold>
                    </td></tr><tr><td rowspan="1" colspan="1">9a</td><td rowspan="1" colspan="1">Tip of wing vein Rs thickened</td><td rowspan="1" colspan="1">
                      <bold><italic><tp:taxon-name>
                            <tp:taxon-name-part taxon-name-part-type="genus" reg="Borophaga">Borophaga</tp:taxon-name-part>
                          </tp:taxon-name></italic></bold>
                    </td></tr><tr><td rowspan="1" colspan="1">–</td><td rowspan="1" colspan="1">Tip of wing vein Rs not thickened</td><td rowspan="1" colspan="1">
                      <bold>9b</bold>
                    </td></tr><tr><td rowspan="1" colspan="1">9b</td><td rowspan="1" colspan="1">Hind tibia with antero-apical seta, but without antero-basal seta</td><td rowspan="1" colspan="1">
                      <bold>9c</bold>
                    </td></tr><tr><td rowspan="1" colspan="1">–</td><td rowspan="1" colspan="1">Hind tibia with both antero-apical and antero-basal setae</td><td rowspan="1" colspan="1">
                      <bold>9e</bold>
                    </td></tr><tr><td rowspan="1" colspan="1">9c</td><td rowspan="1" colspan="1">Anepisternum with a strong seta and short setulae</td><td rowspan="1" colspan="1">
                      <bold><italic><tp:taxon-name>
                            <tp:taxon-name-part taxon-name-part-type="genus" reg="Chaetogodavaria">Chaetogodavaria</tp:taxon-name-part>
                          </tp:taxon-name></italic></bold>
                    </td></tr><tr><td rowspan="1" colspan="1">–</td><td rowspan="1" colspan="1">Anepisternum only with short setulae</td><td rowspan="1" colspan="1">
                      <bold>9d</bold>
                    </td></tr><tr><td rowspan="1" colspan="1">9d</td><td rowspan="1" colspan="1">Wing vein R<sub>1+2</sub> present and strongly developed</td><td rowspan="1" colspan="1">
                      <bold><italic><tp:taxon-name>
                            <tp:taxon-name-part taxon-name-part-type="genus" reg="Godavaria">Godavaria</tp:taxon-name-part>
                          </tp:taxon-name></italic></bold>
                    </td></tr><tr><td rowspan="1" colspan="1">–</td><td rowspan="1" colspan="1">Wing vein R<sub>1+2</sub> absent; aedeagus with a long, curled, sclerotized process</td><td rowspan="1" colspan="1">
                      <bold><italic><tp:taxon-name><tp:taxon-name-part taxon-name-part-type="genus" reg="Sinogodavaria">Sinogodavaria</tp:taxon-name-part></tp:taxon-name></italic> gen. nov.</bold>
                    </td></tr><tr><td rowspan="1" colspan="1">9e</td><td rowspan="1" colspan="1">Wing vein Rs deflected at mid length; anterior ocellus not elevated; hypandrium with dense microsetae</td><td rowspan="1" colspan="1">
                      <bold><italic><tp:taxon-name>
                            <tp:taxon-name-part taxon-name-part-type="genus" reg="Latiborophaga">Latiborophaga</tp:taxon-name-part>
                          </tp:taxon-name></italic></bold>
                    </td></tr><tr><td rowspan="1" colspan="1">–</td><td rowspan="1" colspan="1">Wing vein Rs more or less straight; anterior ocellus elevated; hypandrium without dense microsetae</td><td rowspan="1" colspan="1">
                      <bold><italic><tp:taxon-name>
                            <tp:taxon-name-part taxon-name-part-type="genus" reg="Peromitra">Peromitra</tp:taxon-name-part>
                          </tp:taxon-name></italic></bold>
                    </td></tr><tr><td rowspan="1" colspan="1"/></tr></tbody></table></table-wrap></sec><sec sec-type="Partial modification of the key to genera (females) by Disney (1994)" id="SECID0EKBAE"><title>Partial modification of the key to genera (females) by <xref ref-type="bibr" rid="B4">Disney (1994)</xref></title><table-wrap content-type="key" position="anchor" orientation="portrait"><table id="TID0E6NAC" rules="all"><tbody><tr><td rowspan="1" colspan="1">114</td><td rowspan="1" colspan="1">Anepisternum bare; hind tibia without longitudinal setal palisades</td><td rowspan="1" colspan="1">
                      <bold>115</bold>
                    </td></tr><tr><td rowspan="1" colspan="1">–</td><td rowspan="1" colspan="1">Anepisternum with setulae; hind tibia with two dorsal longitudinal setal palisades</td><td rowspan="1" colspan="1">
                      <bold>114a</bold>
                    </td></tr><tr><td rowspan="1" colspan="1">114a</td><td rowspan="1" colspan="1">Wing vein R<sub>2+3</sub> very weak; tip of vein R<sub>1</sub> thickened</td><td rowspan="1" colspan="1"><bold><italic><tp:taxon-name><tp:taxon-name-part taxon-name-part-type="genus" reg="Borophaga">Borophaga</tp:taxon-name-part></tp:taxon-name></italic></bold> (part)</td></tr><tr><td rowspan="1" colspan="1">–</td><td rowspan="1" colspan="1">Wing vein R<sub>2+3</sub> strongly developed; tip of vein R<sub>1</sub> not thickened</td><td rowspan="1" colspan="1">
                      <bold><italic><tp:taxon-name>
                            <tp:taxon-name-part taxon-name-part-type="genus" reg="Godavaria">Godavaria</tp:taxon-name-part>
                          </tp:taxon-name></italic></bold>
                    </td></tr><tr><td rowspan="1" colspan="1">119</td><td rowspan="1" colspan="1">Posterior ocelli clearly closer to eyes than to anterior ocellus, and ocellar region usually clearly demarcated in front by a sinuous furrow</td><td rowspan="1" colspan="1">
                      <bold><italic><tp:taxon-name>
                            <tp:taxon-name-part taxon-name-part-type="genus" reg="Stichillus">Stichillus</tp:taxon-name-part>
                          </tp:taxon-name></italic></bold>
                    </td></tr><tr><td rowspan="1" colspan="1">–</td><td rowspan="1" colspan="1">Posterior ocelli clearly closer to anterior ocellus than to eyes, and ocellar region not clearly demarcated in this way in front</td><td rowspan="1" colspan="1">
                      <bold>119a</bold>
                    </td></tr><tr><td rowspan="1" colspan="1">119a</td><td rowspan="1" colspan="1">Tip of vein R<sub>1</sub> thickened</td><td rowspan="1" colspan="1"><bold><italic><tp:taxon-name><tp:taxon-name-part taxon-name-part-type="genus" reg="Borophaga">Borophaga</tp:taxon-name-part></tp:taxon-name></italic></bold> (part)</td></tr><tr><td rowspan="1" colspan="1">–</td><td rowspan="1" colspan="1">Tip of vein R<sub>1</sub> not thickened</td><td rowspan="1" colspan="1">
                      <bold>119b</bold>
                    </td></tr><tr><td rowspan="1" colspan="1">119b</td><td rowspan="1" colspan="1">Anterior ocellus elevated, broader than high; costa not thickened</td><td rowspan="1" colspan="1">
                      <bold><italic><tp:taxon-name>
                            <tp:taxon-name-part taxon-name-part-type="genus" reg="Peromitra">Peromitra</tp:taxon-name-part>
                          </tp:taxon-name></italic></bold>
                    </td></tr><tr><td rowspan="1" colspan="1">–</td><td rowspan="1" colspan="1">Anterior ocellus not elevated, subcircular; costa thickened</td><td rowspan="1" colspan="1">
                      <bold>119c</bold>
                    </td></tr><tr><td rowspan="1" colspan="1">119c</td><td rowspan="1" colspan="1">Hind tibia with antero-basal seta; vein Rs deflected at mid length</td><td rowspan="1" colspan="1">
                      <bold><italic><tp:taxon-name>
                            <tp:taxon-name-part taxon-name-part-type="genus" reg="Latiborophaga">Latiborophaga</tp:taxon-name-part>
                          </tp:taxon-name></italic></bold>
                    </td></tr><tr><td rowspan="1" colspan="1">–</td><td rowspan="1" colspan="1">Hind tibia without antero-basal seta; vein Rs deflected at the junction with vein M<sub>1</sub></td><td rowspan="1" colspan="1">
                      <bold><italic><tp:taxon-name><tp:taxon-name-part taxon-name-part-type="genus" reg="Sinogodavaria">Sinogodavaria</tp:taxon-name-part></tp:taxon-name></italic> gen. nov.</bold>
                    </td></tr></tbody></table></table-wrap></sec><sec sec-type="Key to the species of Sinogodavaria gen. nov" id="SECID0EAJAE"><title>Key to the species of <italic><tp:taxon-name><tp:taxon-name-part taxon-name-part-type="genus" reg="Sinogodavaria">Sinogodavaria</tp:taxon-name-part></tp:taxon-name></italic> gen. nov.</title><table-wrap content-type="key" position="anchor" orientation="portrait"><table id="TID0EOGAE" rules="all"><tbody><tr><td rowspan="1" colspan="1">1</td><td rowspan="1" colspan="1">Female</td><td rowspan="1" colspan="1">
                      <bold>2</bold>
                    </td></tr><tr><td rowspan="1" colspan="1">–</td><td rowspan="1" colspan="1">Male</td><td rowspan="1" colspan="1">
                      <bold>4</bold>
                    </td></tr><tr><td rowspan="1" colspan="1">2</td><td rowspan="1" colspan="1">Abdominal tergites light brown with some dark area; tergite III wide-mouth-urn shaped (Fig. <xref ref-type="fig" rid="F1">7</xref>)</td><td rowspan="1" colspan="1">
                      <bold><italic><tp:taxon-name><tp:taxon-name-part taxon-name-part-type="genus" reg="Sinogodavaria">S.</tp:taxon-name-part> <tp:taxon-name-part taxon-name-part-type="species" reg="multiformis">multiformis</tp:taxon-name-part></tp:taxon-name></italic> sp. nov.</bold>
                    </td></tr><tr><td rowspan="1" colspan="1">–</td><td rowspan="1" colspan="1">Abdominal tergites uniformly dark brown; tergite III trapezoid (Fig. <xref ref-type="fig" rid="F3">20</xref>)</td><td rowspan="1" colspan="1">
                      <bold>3</bold>
                    </td></tr><tr><td rowspan="1" colspan="1">3</td><td rowspan="1" colspan="1">Tergite VI triangular (Fig. <xref ref-type="fig" rid="F5">28</xref>)</td><td rowspan="1" colspan="1">
                      <bold><italic><tp:taxon-name><tp:taxon-name-part taxon-name-part-type="genus" reg="Sinogodavaria">S.</tp:taxon-name-part> <tp:taxon-name-part taxon-name-part-type="species" reg="bathmis">bathmis</tp:taxon-name-part></tp:taxon-name></italic> (Liu)</bold>
                    </td></tr><tr><td rowspan="1" colspan="1">–</td><td rowspan="1" colspan="1">Tergite VI trapezoid (Fig. <xref ref-type="fig" rid="F3">20</xref>)</td><td rowspan="1" colspan="1">
                      <bold><italic><tp:taxon-name><tp:taxon-name-part taxon-name-part-type="genus" reg="Sinogodavaria">S.</tp:taxon-name-part> <tp:taxon-name-part taxon-name-part-type="species" reg="tenebrosa">tenebrosa</tp:taxon-name-part></tp:taxon-name></italic> sp. nov.</bold>
                    </td></tr><tr><td rowspan="1" colspan="1">4</td><td rowspan="1" colspan="1">Tergites with light rear band; hypandrium with a short pointed fronto-ventral process (Figs <xref ref-type="fig" rid="F2">11</xref>, <xref ref-type="fig" rid="F2">12</xref>, <xref ref-type="fig" rid="F2">13</xref>)</td><td rowspan="1" colspan="1">
                      <bold><italic><tp:taxon-name><tp:taxon-name-part taxon-name-part-type="genus" reg="Sinogodavaria">S.</tp:taxon-name-part> <tp:taxon-name-part taxon-name-part-type="species" reg="multiformis">multiformis</tp:taxon-name-part></tp:taxon-name></italic> sp. nov.</bold>
                    </td></tr><tr><td rowspan="1" colspan="1">–</td><td rowspan="1" colspan="1">Tergites without light rear band; hypandrium with a long hockey-stick-shaped fronto-ventral process (Figs <xref ref-type="fig" rid="F4">24–26</xref>)</td><td rowspan="1" colspan="1">
                      <bold><italic><tp:taxon-name><tp:taxon-name-part taxon-name-part-type="genus" reg="Sinogodavaria">S.</tp:taxon-name-part> <tp:taxon-name-part taxon-name-part-type="species" reg="tenebrosa">tenebrosa</tp:taxon-name-part></tp:taxon-name></italic> sp. nov.</bold>
                    </td></tr></tbody></table></table-wrap></sec></tp:treatment-sec><tp:treatment-sec><!--Section generated to contain objects referenced in tp:taxon-treatment.--><fig id="F1" position="float" orientation="portrait"><object-id xmlns:xlink="http://www.w3.org/1999/xlink" content-type="doi" xlink:type="simple">10.3897/zookeys.932.38970.figures1-7</object-id><object-id xmlns:xlink="http://www.w3.org/1999/xlink" content-type="arpha" xlink:type="simple">89DA5889-77ED-5387-B98E-317BB197A088</object-id><label>Figures 1–7.</label><caption><p><italic><tp:taxon-name><tp:taxon-name-part taxon-name-part-type="genus" reg="Sinogodavaria">S.</tp:taxon-name-part> <tp:taxon-name-part taxon-name-part-type="species" reg="multiformis">multiformis</tp:taxon-name-part></tp:taxon-name></italic> sp. nov. <bold>1–3</bold> male <bold>1</bold> lateral view of body <bold>2</bold> head <bold>3</bold> wing <bold>4–7</bold> female <bold>4</bold> lateral view of body <bold>5</bold> head <bold>6</bold> wing <bold>7</bold> abdominal tergites. Scale bars: 0.5 mm.</p></caption><graphic xmlns:xlink="http://www.w3.org/1999/xlink" xlink:href="zookeys-932-113-g001.jpg" position="float" orientation="portrait" xlink:type="simple" id="oo_409408.jpg"><uri content-type="original_file" xlink:type="simple">https://binary.pensoft.net/fig/409408</uri></graphic></fig><fig id="F3" position="float" orientation="portrait"><object-id xmlns:xlink="http://www.w3.org/1999/xlink" content-type="doi" xlink:type="simple">10.3897/zookeys.932.38970.figures14-20</object-id><object-id xmlns:xlink="http://www.w3.org/1999/xlink" content-type="arpha" xlink:type="simple">EF035DA7-DB6C-531A-9D88-312A82B289EA</object-id><label>Figures 14–20.</label><caption><p><italic><tp:taxon-name><tp:taxon-name-part taxon-name-part-type="genus" reg="Sinogodavaria">S.</tp:taxon-name-part> <tp:taxon-name-part taxon-name-part-type="species" reg="tenebrosa">tenebrosa</tp:taxon-name-part></tp:taxon-name></italic> sp. nov. <bold>14–16</bold> Male <bold>14</bold> lateral view of body <bold>15</bold> head <bold>16</bold> wing <bold>17–20</bold> female <bold>17</bold> lateral view of body <bold>18</bold> head <bold>19</bold> wing <bold>20</bold> abdominal tergites. Scale bars: 0.5 mm.</p></caption><graphic xmlns:xlink="http://www.w3.org/1999/xlink" xlink:href="zookeys-932-113-g003.jpg" position="float" orientation="portrait" xlink:type="simple" id="oo_409410.jpg"><uri content-type="original_file" xlink:type="simple">https://binary.pensoft.net/fig/409410</uri></graphic></fig><fig id="F5" position="float" orientation="portrait"><object-id xmlns:xlink="http://www.w3.org/1999/xlink" content-type="doi" xlink:type="simple">10.3897/zookeys.932.38970.figures27-29</object-id><object-id xmlns:xlink="http://www.w3.org/1999/xlink" content-type="arpha" xlink:type="simple">19E03B16-C5C4-587E-9DB9-86BC157C2A5D</object-id><label>Figures 27–29.</label><caption><p><italic><tp:taxon-name><tp:taxon-name-part taxon-name-part-type="genus" reg="Sinogodavaria">S.</tp:taxon-name-part> <tp:taxon-name-part taxon-name-part-type="species" reg="bathmis">bathmis</tp:taxon-name-part></tp:taxon-name></italic> (Liu) <bold>27</bold> head <bold>28</bold> abdominal tergites V–VI <bold>29</bold> lateral view of body. Scale bars: 0.1 mm (<bold>27–28</bold>); 0.5 mm (<bold>29</bold>)</p></caption><graphic xmlns:xlink="http://www.w3.org/1999/xlink" xlink:href="zookeys-932-113-g005.jpg" position="float" orientation="portrait" xlink:type="simple" id="oo_409412.jpg"><uri content-type="original_file" xlink:type="simple">https://binary.pensoft.net/fig/409412</uri></graphic></fig><fig id="F2" position="float" orientation="portrait"><object-id xmlns:xlink="http://www.w3.org/1999/xlink" content-type="doi" xlink:type="simple">10.3897/zookeys.932.38970.figures8-13</object-id><object-id xmlns:xlink="http://www.w3.org/1999/xlink" content-type="arpha" xlink:type="simple">686F7BCC-09B9-50C8-9126-E01709C92F30</object-id><label>Figures 8–13.</label><caption><p>Male terminalia of <italic><tp:taxon-name><tp:taxon-name-part taxon-name-part-type="genus" reg="Sinogodavaria">S.</tp:taxon-name-part> <tp:taxon-name-part taxon-name-part-type="species" reg="multiformis">multiformis</tp:taxon-name-part></tp:taxon-name></italic> sp. nov. <bold>8, 12</bold> left view <bold>9, 13</bold> right view <bold>10</bold> front view <bold>11</bold> ventral view. Scale bars: 0.1 mm.</p></caption><graphic xmlns:xlink="http://www.w3.org/1999/xlink" xlink:href="zookeys-932-113-g002.jpg" position="float" orientation="portrait" xlink:type="simple" id="oo_409409.jpg"><uri content-type="original_file" xlink:type="simple">https://binary.pensoft.net/fig/409409</uri></graphic></fig><fig id="F4" position="float" orientation="portrait"><object-id xmlns:xlink="http://www.w3.org/1999/xlink" content-type="doi" xlink:type="simple">10.3897/zookeys.932.38970.figures21-26</object-id><object-id xmlns:xlink="http://www.w3.org/1999/xlink" content-type="arpha" xlink:type="simple">BBB34AC6-9F5D-5038-AAFB-1F2670136EA1</object-id><label>Figures 21–26.</label><caption><p>Male terminalia of <italic><tp:taxon-name><tp:taxon-name-part taxon-name-part-type="genus" reg="Sinogodavaria">S.</tp:taxon-name-part> <tp:taxon-name-part taxon-name-part-type="species" reg="tenebrosa">tenebrosa</tp:taxon-name-part></tp:taxon-name></italic> sp. nov. <bold>21–25</bold> left view <bold>22–26</bold> right view <bold>23</bold> front view <bold>24</bold> ventral view. Scale bars: 0.1 mm.</p></caption><graphic xmlns:xlink="http://www.w3.org/1999/xlink" xlink:href="zookeys-932-113-g004.jpg" position="float" orientation="portrait" xlink:type="simple" id="oo_409411.jpg"><uri content-type="original_file" xlink:type="simple">https://binary.pensoft.net/fig/409411</uri></graphic></fig></tp:treatment-sec><ref-list><ref id="B4"><mixed-citation xmlns:xlink="http://www.w3.org/1999/xlink" xlink:type="simple"><person-group><name name-style="western"><surname>Disney</surname><given-names>RHL</given-names></name></person-group> (<year>1994</year>) Scuttle Flies: The <tp:taxon-name><tp:taxon-name-part taxon-name-part-type="family">Phoridae</tp:taxon-name-part></tp:taxon-name>. Chapman &amp; Hall, London, xii + 467 pp. <ext-link xlink:type="simple" ext-link-type="doi" xlink:href="10.1007/978-94-011-1288-8">https://doi.org/10.1007/978-94-011-1288-8</ext-link></mixed-citation></ref><ref id="B1"><mixed-citation xmlns:xlink="http://www.w3.org/1999/xlink" xlink:type="simple"><person-group><name name-style="western"><surname>Bänziger</surname><given-names>H</given-names></name><name name-style="western"><surname>Disney</surname><given-names>RHL</given-names></name></person-group> (<year>2006</year>) <article-title>Scuttle flies (<tp:taxon-name><tp:taxon-name-part taxon-name-part-type="order">Diptera</tp:taxon-name-part></tp:taxon-name>: <tp:taxon-name><tp:taxon-name-part taxon-name-part-type="family">Phoridae</tp:taxon-name-part></tp:taxon-name>) imprisoned by <italic><tp:taxon-name><tp:taxon-name-part taxon-name-part-type="genus">Aristolochia</tp:taxon-name-part> <tp:taxon-name-part taxon-name-part-type="species">baenzigeri</tp:taxon-name-part></tp:taxon-name></italic> (<tp:taxon-name><tp:taxon-name-part taxon-name-part-type="family">Aristolochiaceae</tp:taxon-name-part></tp:taxon-name>) in Thailand.</article-title><source>Mitteilungen der Schweizerischen Entomologischen Gesellschaft</source><volume>79</volume>: <fpage>29</fpage>–<lpage>61</lpage>.</mixed-citation></ref><ref id="B7"><mixed-citation xmlns:xlink="http://www.w3.org/1999/xlink" xlink:type="simple"><person-group><name name-style="western"><surname>Liu</surname><given-names>GC</given-names></name></person-group> (<year>1996</year>) <article-title><italic><tp:taxon-name><tp:taxon-name-part taxon-name-part-type="genus">Chaetogodavaria</tp:taxon-name-part> <tp:taxon-name-part taxon-name-part-type="species">sinica</tp:taxon-name-part></tp:taxon-name></italic> gen. n., sp. n. (<tp:taxon-name><tp:taxon-name-part taxon-name-part-type="order">Diptera</tp:taxon-name-part></tp:taxon-name>: <tp:taxon-name><tp:taxon-name-part taxon-name-part-type="family">Phoridae</tp:taxon-name-part></tp:taxon-name>) from China.</article-title><source>The Entomologist</source><volume>115</volume>(<issue>1</issue>): <fpage>14</fpage>–<lpage>16</lpage>.</mixed-citation></ref></ref-list></tp:taxon-treatment>
