# Supplementary material for: A new genus of the Hypocera group (Diptera, Phoridae), with descriptions of two new species from China
Source: Zookeys. 2020 May 12;932:113–27. doi: 10.3897/zookeys.932.38970 (PMC7237504; doi:10.3897/zookeys.932.38970)
Supplement: XML Treatment for Sinogodavaria multiformis [file zookeys.932.38970-treatment2.xml]

<!DOCTYPE tp:taxon-treatment
  PUBLIC "-//TaxonX//DTD Taxonomic Treatment Publishing DTD v0 20100105//EN" "tax-treatment-NSO.dtd">
<tp:taxon-treatment xmlns:tp="http://www.plazi.org/taxpub"><tp:treatment-meta><kwd-group><label>Taxon classification</label><kwd><named-content xmlns:xlink="http://www.w3.org/1999/xlink" content-type="kingdom">Animalia</named-content></kwd><kwd><named-content xmlns:xlink="http://www.w3.org/1999/xlink" content-type="order">Diptera</named-content></kwd><kwd><named-content xmlns:xlink="http://www.w3.org/1999/xlink" content-type="family">Phoridae</named-content></kwd></kwd-group><mixed-citation publication-type="journal"><person-group><name><surname>Liu</surname><given-names>Guang-Chun</given-names></name></person-group><article-title>A new genus of the <italic><tp:taxon-name><tp:taxon-name-part taxon-name-part-type="genus" reg="Hypocera">Hypocera</tp:taxon-name-part></tp:taxon-name></italic> group (<tp:taxon-name><tp:taxon-name-part taxon-name-part-type="order">Diptera</tp:taxon-name-part></tp:taxon-name>, <tp:taxon-name><tp:taxon-name-part taxon-name-part-type="family">Phoridae</tp:taxon-name-part></tp:taxon-name>), with descriptions of two new species from China</article-title><source>Zookeys</source><day>12</day><month>5</month><year>2020</year><volume>932</volume><fpage>113</fpage><lpage>127</lpage><pub-id pub-id-type="doi">10.3897/zookeys.932.38970</pub-id></mixed-citation></tp:treatment-meta><tp:nomenclature><tp:taxon-name><object-id xmlns:xlink="http://www.w3.org/1999/xlink" content-type="arpha" xlink:type="simple">5358501D-5B55-5DD5-8C91-B9C533D513F2</object-id>
            <tp:taxon-name-part taxon-name-part-type="genus" reg="Sinogodavaria">Sinogodavaria</tp:taxon-name-part>
            <tp:taxon-name-part taxon-name-part-type="species" reg="multiformis">multiformis</tp:taxon-name-part>
            <object-id xmlns:xlink="http://www.w3.org/1999/xlink" content-type="zoobank" xlink:type="simple">http://zoobank.org/ http:/FD6434B6-C277-43C4-A0F7-E4F7C53EBFC6</object-id>
          </tp:taxon-name><tp:taxon-status xmlns:xlink="http://www.w3.org/1999/xlink" xlink:type="simple">sp. nov.</tp:taxon-status><xref ref-type="fig" rid="F1">Figures 1–7</xref><xref ref-type="fig" rid="F2">, 8–13</xref></tp:nomenclature><tp:treatment-sec sec-type="material" id="SECID0EORAE"><title>Specimens examined.</title><p><bold><italic>Holotype</italic></bold>: China • ♀; Liaoning, Mt. Qianshan; <named-content xmlns:xlink="http://www.w3.org/1999/xlink" content-type="dwc:verbatimCoordinates" xlink:type="simple"><named-content content-type="geo-json" specific-use="{&#34;type&#34;:&#34;Point&#34;,&#34;coordinates&#34;:[123.080358,41.086564]}" id="NCID0E3RAE" xlink:type="simple">41°05'11.63″N, 123°4'49.29″E</named-content></named-content>; alt. 615 m; 16 Aug. 2018; Jiao Zhang leg.; pitfall trap; Paratypes: China • 1 ♀, 1 ♂; same data as for holotype • 1 ♀; Hebei, Zhulu, Mt. Xiaowutai; <named-content xmlns:xlink="http://www.w3.org/1999/xlink" content-type="dwc:verbatimCoordinates" xlink:type="simple"><named-content content-type="geo-json" specific-use="{&#34;type&#34;:&#34;Point&#34;,&#34;coordinates&#34;:[115.497108,39.773114]}" id="NCID0EESAE" xlink:type="simple">39°46'23.21″N 115°29'49.59″E</named-content></named-content>; alt. 1100 m; 27 Jul. 2009; Lixin Su leg.; sweeping net • 1 ♀; Dalian, Lvshun, Mt. Laotie; <named-content xmlns:xlink="http://www.w3.org/1999/xlink" content-type="dwc:verbatimCoordinates" xlink:type="simple"><named-content content-type="geo-json" specific-use="{&#34;type&#34;:&#34;Point&#34;,&#34;coordinates&#34;:[121.176256,38.743992]}" id="NCID0EMSAE" xlink:type="simple">38°44'38.37″N, 121°10'34.52″E</named-content></named-content>; alt. 219 m; 12 Sep. 2010; Jianfeng Wang leg.; sweeping net • 3 ♂; Liaoning, Dalian; <named-content xmlns:xlink="http://www.w3.org/1999/xlink" content-type="dwc:verbatimCoordinates" xlink:type="simple"><named-content content-type="geo-json" specific-use="{&#34;type&#34;:&#34;Point&#34;,&#34;coordinates&#34;:[121.699881,38.879075]}" id="NCID0EUSAE" xlink:type="simple">38°52'44.67″N, 121°41'59.57″E</named-content></named-content>; alt.110 m; 30 Jul. 2005; Li Jiang, light trap • 6 ♂; Liaoning, Dalian; <named-content xmlns:xlink="http://www.w3.org/1999/xlink" content-type="dwc:verbatimCoordinates" xlink:type="simple"><named-content content-type="geo-json" specific-use="{&#34;type&#34;:&#34;Point&#34;,&#34;coordinates&#34;:[121.699881,38.879075]}" id="NCID0E3SAE" xlink:type="simple">38°52'44.67″N, 121°41'59.57″E</named-content></named-content>; alt.110 m; 20 Jul. 2005, Hong Fang, light trap • 1 ♂; Shaanxi, Zuoshui, Mt. Shaohua; <named-content xmlns:xlink="http://www.w3.org/1999/xlink" content-type="dwc:verbatimCoordinates" xlink:type="simple"><named-content content-type="geo-json" specific-use="{&#34;type&#34;:&#34;Point&#34;,&#34;coordinates&#34;:[109.212131,34.360908]}" id="NCID0EETAE" xlink:type="simple">34°21'39.27″N, 109°12'43.67″E</named-content></named-content>; alt. 676 m; 19 Jul. 2013; Yunlong Cai leg.; sweeping net.</p></tp:treatment-sec><tp:treatment-sec sec-type="diagnosis" id="SECID0EJTAE"><title>Diagnosis.</title><p>Female abdominal tergites yellow with some brownish patches, venter whitish yellow; tergite III wide-mouth-urn shaped, tergite VI long and triangular. Male abdominal tergites brown, tergites II–IV divided by yellow median band; hypandrium with only a short fronto-ventral process.</p><fig id="F1" position="float" orientation="portrait"><object-id xmlns:xlink="http://www.w3.org/1999/xlink" content-type="doi" xlink:type="simple">10.3897/zookeys.932.38970.figures1-7</object-id><object-id xmlns:xlink="http://www.w3.org/1999/xlink" content-type="arpha" xlink:type="simple">89DA5889-77ED-5387-B98E-317BB197A088</object-id><label>Figures 1–7.</label><caption><p><italic><tp:taxon-name><tp:taxon-name-part taxon-name-part-type="genus" reg="Sinogodavaria">S.</tp:taxon-name-part> <tp:taxon-name-part taxon-name-part-type="species" reg="multiformis">multiformis</tp:taxon-name-part></tp:taxon-name></italic> sp. nov. <bold>1–3</bold> male <bold>1</bold> lateral view of body <bold>2</bold> head <bold>3</bold> wing <bold>4–7</bold> female <bold>4</bold> lateral view of body <bold>5</bold> head <bold>6</bold> wing <bold>7</bold> abdominal tergites. Scale bars: 0.5 mm.</p></caption><graphic xmlns:xlink="http://www.w3.org/1999/xlink" xlink:href="zookeys-932-113-g001.jpg" position="float" orientation="portrait" xlink:type="simple" id="oo_409408.jpg"><uri content-type="original_file" xlink:type="simple">https://binary.pensoft.net/fig/409408</uri></graphic></fig></tp:treatment-sec><tp:treatment-sec sec-type="description" id="SECID0EYUAE"><title>Description.</title><p><bold>Female</bold> (Fig. <xref ref-type="fig" rid="F1">4</xref>). <bold><italic>Frons</italic></bold> (Fig. <xref ref-type="fig" rid="F1">5</xref>) yellowish brown, a little broader than long, with 140–150 setulae, dense microsetae. Median furrow very short, vestigial. Lower interfrontal setae near to frontal edge, clearly close to each other and ca. 1/2 × as far apart as either is from a lower fronto-orbital seta, which is much higher on frons. Upper interfrontal setae as far apart as either is from an upper fronto-orbital seta, which is slightly higher on frons. Cheek with a single seta and jowl with two long setae and some fine setulae. Flagellomere 1 globose, brown, with ca. 12 subcuticular pit sensilla; arista sub-apical, with fine microsetae; scape with dense microsetae. Palpus whitish yellow, with seven apical setae and a dozen ventral setulae. Proboscis elongate. Labrum yellow, rectangular, a little wider than diameter of flagellomere 1. Labella straw yellow, each with four setulae on upper face and a submarginal row of approximately ten small setulae below.</p><p><bold><italic>Thorax</italic></bold> mainly yellow-brown, paler on sides. Anepisternum with fine setulae on upper part. Notopleura with four setae, the second being smaller than the rest. Scutellum with anterior pair of small setulae and posterior pair of setae.</p><p><bold><italic>Legs</italic></bold> yellow. Fore tibia with a near-dorsal seta at basal 2/5 and four or five differentiated small setulae below it. Fore tarsus with a postero-dorsal longitudinal setal palisade on tarsomeres 1–3 and sometimes with a vestigial palisade in basal third of tarsomere 4. Mid tibia with the normal basal pair of setae and an antero-apical seta. Hind tibia with two dorsal longitudinal setal palisades, of which postero-dorsal one extending to 4/5 of the tibia, and with a single antero-apical seta, a robust ventral spur, and a series of weak posterior and postero-dorsal spurs.</p><p><bold><italic>Wings</italic></bold> (Fig. <xref ref-type="fig" rid="F1">6</xref>) 2.54 mm long. Costal index 0.57–0.58. Costal ratio 1:2.24. Costal cilia 40–43 µm long. Vein Rs with 15 or 16 pale minute setulae along upper side. Costa thickened around origin of vein R<sub>1</sub>. Vein Sc reaching vein R<sub>1.</sub> Axillary ridge with five long, black, feathered setae. Wing veins yellowish brown and membrane tinged yellowish grey. Haltere yellowish brown, knob black.</p><p><bold><italic>Abdomen</italic></bold> mainly yellow. Tergites (Fig. <xref ref-type="fig" rid="F1">7</xref>) yellowish brown, with different shapes. Tergite II trapezoid, with brown sides; tergite III flat, wide-mouth-urn shaped; tergite IV rectangular, tergite V thin and long, rectangular; tergite VI long and triangular. Tergites I–VI with very sparse short setulae and only a little longer at rear. The front edge of tergite II broadest, narrowing gradually posteriorly. Venter whitish yellow. Cerci yellowish brown, ca. 3 × as long as broad. The longest (apical) setulae at least 2 × as long as cercus.</p><p><bold>Male</bold> (Fig. <xref ref-type="fig" rid="F1">1</xref>). <bold><italic>Frons</italic></bold> (Fig. <xref ref-type="fig" rid="F1">2</xref>) dark brown, a little broader than long, with 140–150 setulae and dense microsetae. Median furrow shorter than that of female. Lower interfrontal setae near to front edge, clearly close to each other and ca. 2/3 × as far apart as either is from a lower fronto-orbital seta, which is much higher on frons. Upper interfrontal setae as far apart as either is from an upper fronto-orbital seta, which is slightly higher on frons. Cheek with a single seta and jowl with two long setae and some fine setulae. Flagellomere 1 globose, dark brown, with ca. 12 subcuticular pit sensilla; arista sub-apical, with minute setulae; scape with dense microsetae. Palpus yellow, with six apical setae and a dozen ventral setulae. Proboscis shorter than in female. Labrum pale yellow and a very narrow triangle. Labella whitish yellow, each with four setulae on upper face and a submarginal row of ca. 12 small setulae below.</p><p><bold><italic>Thorax</italic></bold> mainly dark brown, lighter brown on sides. Anepisternum with fine setulae on upper part. Notopleura with four setae, the second being smaller than the rest. Scutellum with an anterior pair of small setulae and a posterior pair of setae.</p><p><bold><italic>Legs</italic></bold> yellow. Fore tibia with a near-dorsal seta at basal two fifths and eight or nine small setulae below it. Fore tarsus with a postero-dorsal longitudinal setal palisade on tarsomeres 1–3 only, plus a vestigial palisade in basal third of tarsomere 4. Mid tibia with the normal basal pair of setae and an antero-apical seta. Hind tibia with two dorsal longitudinal setal palisades, and with one antero-apical seta, one robust ventral spur, and a series of weak posterior and postero-dorsal spurs.</p><p><bold><italic>Wings</italic></bold> (Fig. <xref ref-type="fig" rid="F1">3</xref>) 1.70 mm long. Costal index 0.53–0.55. Costal ratio 1:1.1. Costal cilia 25–27 µm long. Vein Rs with 10–14 pale and minute setulae along upper side. Costa not thickened. Vein Sc reaching vein R<sub>1.</sub> Axillary ridge with five long, black, feathered setae. Wing veins yellowish brown and membrane tinged yellowish grey. Haltere yellowish brown, knob black.</p><p><bold><italic>Abdominal tergites</italic></bold> basically yellowish brown, front and rear margin, and middle part of each tergite yellow. Venter whitish yellow. Tergites I–VI with very sparse short setulae and only a few more setulae on tergite VI. All tergites rectangular or trapezoid.</p><p><bold><italic>Male terminalia</italic></bold> (Figs <xref ref-type="fig" rid="F2">8–13</xref>). Left side of epandrium slender and rounded apically, with 25–30 setulae and dense microsetae; right side of epandrium large, triangular, with some setulae. Left side of hypandrium short and wide, with a pointed upper corner. Right side of hypandrium short and rounded. A short, pointed process present at fronto-venter of each side of hypandrium. Aedeagus dark brown, supported by aedeagal apodeme and with a long, curled process. Cerci yellow, short, with long setulae.</p><fig id="F2" position="float" orientation="portrait"><object-id xmlns:xlink="http://www.w3.org/1999/xlink" content-type="doi" xlink:type="simple">10.3897/zookeys.932.38970.figures8-13</object-id><object-id xmlns:xlink="http://www.w3.org/1999/xlink" content-type="arpha" xlink:type="simple">686F7BCC-09B9-50C8-9126-E01709C92F30</object-id><label>Figures 8–13.</label><caption><p>Male terminalia of <italic><tp:taxon-name><tp:taxon-name-part taxon-name-part-type="genus" reg="Sinogodavaria">S.</tp:taxon-name-part> <tp:taxon-name-part taxon-name-part-type="species" reg="multiformis">multiformis</tp:taxon-name-part></tp:taxon-name></italic> sp. nov. <bold>8, 12</bold> left view <bold>9, 13</bold> right view <bold>10</bold> front view <bold>11</bold> ventral view. Scale bars: 0.1 mm.</p></caption><graphic xmlns:xlink="http://www.w3.org/1999/xlink" xlink:href="zookeys-932-113-g002.jpg" position="float" orientation="portrait" xlink:type="simple" id="oo_409409.jpg"><uri content-type="original_file" xlink:type="simple">https://binary.pensoft.net/fig/409409</uri></graphic></fig></tp:treatment-sec><tp:treatment-sec sec-type="etymology" id="SECID0EPZAE"><title>Etymology.</title><p>The species name refers to the polymorphic abdominal tergites of the female.</p></tp:treatment-sec><tp:treatment-sec sec-type="distribution" id="SECID0EUZAE"><title>Distribution.</title><p>China (Liaoning, Hebei, Shaanxi).</p></tp:treatment-sec><tp:treatment-sec sec-type="remarks" id="SECID0EZZAE"><title>Remarks.</title><p>The new species is easily distinguished from other species of the genus by the polymorphic abdominal tergites of the female. The fronto-ventral process of hypandrium is short and pointed. The biology of the species is unknown, but the female is saprophagous and the male is phototactic.</p></tp:treatment-sec></tp:taxon-treatment>
