# Supplementary material for: A new genus of the Hypocera group (Diptera, Phoridae), with descriptions of two new species from China
Source: Zookeys. 2020 May 12;932:113–27. doi: 10.3897/zookeys.932.38970 (PMC7237504; doi:10.3897/zookeys.932.38970)
Supplement: XML Treatment for Sinogodavaria tenebrosa [file zookeys.932.38970-treatment3.xml]

<!DOCTYPE tp:taxon-treatment
  PUBLIC "-//TaxonX//DTD Taxonomic Treatment Publishing DTD v0 20100105//EN" "tax-treatment-NSO.dtd">
<tp:taxon-treatment xmlns:tp="http://www.plazi.org/taxpub"><tp:treatment-meta><kwd-group><label>Taxon classification</label><kwd><named-content xmlns:xlink="http://www.w3.org/1999/xlink" content-type="kingdom">Animalia</named-content></kwd><kwd><named-content xmlns:xlink="http://www.w3.org/1999/xlink" content-type="order">Diptera</named-content></kwd><kwd><named-content xmlns:xlink="http://www.w3.org/1999/xlink" content-type="family">Phoridae</named-content></kwd></kwd-group><mixed-citation publication-type="journal"><person-group><name><surname>Liu</surname><given-names>Guang-Chun</given-names></name></person-group><article-title>A new genus of the <italic><tp:taxon-name><tp:taxon-name-part taxon-name-part-type="genus" reg="Hypocera">Hypocera</tp:taxon-name-part></tp:taxon-name></italic> group (<tp:taxon-name><tp:taxon-name-part taxon-name-part-type="order">Diptera</tp:taxon-name-part></tp:taxon-name>, <tp:taxon-name><tp:taxon-name-part taxon-name-part-type="family">Phoridae</tp:taxon-name-part></tp:taxon-name>), with descriptions of two new species from China</article-title><source>Zookeys</source><day>12</day><month>5</month><year>2020</year><volume>932</volume><fpage>113</fpage><lpage>127</lpage><pub-id pub-id-type="doi">10.3897/zookeys.932.38970</pub-id></mixed-citation></tp:treatment-meta><tp:nomenclature><tp:taxon-name><object-id xmlns:xlink="http://www.w3.org/1999/xlink" content-type="arpha" xlink:type="simple">CF67B9F9-03F6-5639-8C2A-72CF251E9976</object-id>
            <tp:taxon-name-part taxon-name-part-type="genus" reg="Sinogodavaria">Sinogodavaria</tp:taxon-name-part>
            <tp:taxon-name-part taxon-name-part-type="species" reg="tenebrosa">tenebrosa</tp:taxon-name-part>
            <object-id xmlns:xlink="http://www.w3.org/1999/xlink" content-type="zoobank" xlink:type="simple">http://zoobank.org/D1B0FA57-8ACF-418E-B7A2-E4DD741028B4</object-id>
          </tp:taxon-name><tp:taxon-status xmlns:xlink="http://www.w3.org/1999/xlink" xlink:type="simple">sp. nov.</tp:taxon-status><xref ref-type="fig" rid="F3">Figures 14–20</xref><xref ref-type="fig" rid="F4">, 21–26</xref></tp:nomenclature><tp:treatment-sec sec-type="material" id="SECID0EO2AE"><title>Specimens examined.</title><p><bold><italic>Holotype</italic></bold>: China • ♀; Shaanxi, Zuoshui, Mt. Huanghua; <named-content xmlns:xlink="http://www.w3.org/1999/xlink" content-type="dwc:verbatimCoordinates" xlink:type="simple"><named-content content-type="geo-json" specific-use="{&#34;type&#34;:&#34;Point&#34;,&#34;coordinates&#34;:[108.827197,33.781400]}" id="NCID0E32AE" xlink:type="simple">33°46'53.04″N, 108°49'37.91″E</named-content></named-content>; alt. 1935 m; 14 Jul. 2013; Yunlong Cai leg.; sweeping net. <bold><italic>Paratypes</italic></bold>: China • 1♀; Shaanxi, Zuoshui, Dagangou; <named-content xmlns:xlink="http://www.w3.org/1999/xlink" content-type="dwc:verbatimCoordinates" xlink:type="simple"><named-content content-type="geo-json" specific-use="{&#34;type&#34;:&#34;Point&#34;,&#34;coordinates&#34;:[108.927269,33.793464]}" id="NCID0EH3AE" xlink:type="simple">33°47'36.47″N, 108°55'38.17″E</named-content></named-content>; alt. 1299 m; 15 Jul. 2013; Yunlong Cai leg.; sweeping net • 1♀1♂; Shaanxi, Zuoshui, Xigou; <named-content xmlns:xlink="http://www.w3.org/1999/xlink" content-type="dwc:verbatimCoordinates" xlink:type="simple"><named-content content-type="geo-json" specific-use="{&#34;type&#34;:&#34;Point&#34;,&#34;coordinates&#34;:[108.966347,33.824439]}" id="NCID0EP3AE" xlink:type="simple">33°49'27.98″N, 108°57'58.85″E</named-content></named-content>; alt. 1197 m; 16 Jul. 2013; Yunlong Cai; sweeping net.</p></tp:treatment-sec><tp:treatment-sec sec-type="diagnosis" id="SECID0EU3AE"><title>Diagnosis.</title><p>Female abdominal tergites uniformly dark brown; tergites II–III rectangular, tergites IV–VI trapezoid. Male tergites mostly dark brown, tergite VI with triangular yellow area at rear edge; hypandrium with a long hockey-stick-shaped fronto-ventral process.</p><fig id="F3" position="float" orientation="portrait"><object-id xmlns:xlink="http://www.w3.org/1999/xlink" content-type="doi" xlink:type="simple">10.3897/zookeys.932.38970.figures14-20</object-id><object-id xmlns:xlink="http://www.w3.org/1999/xlink" content-type="arpha" xlink:type="simple">EF035DA7-DB6C-531A-9D88-312A82B289EA</object-id><label>Figures 14–20.</label><caption><p><italic><tp:taxon-name><tp:taxon-name-part taxon-name-part-type="genus" reg="Sinogodavaria">S.</tp:taxon-name-part> <tp:taxon-name-part taxon-name-part-type="species" reg="tenebrosa">tenebrosa</tp:taxon-name-part></tp:taxon-name></italic> sp. nov. <bold>14–16</bold> Male <bold>14</bold> lateral view of body <bold>15</bold> head <bold>16</bold> wing <bold>17–20</bold> female <bold>17</bold> lateral view of body <bold>18</bold> head <bold>19</bold> wing <bold>20</bold> abdominal tergites. Scale bars: 0.5 mm.</p></caption><graphic xmlns:xlink="http://www.w3.org/1999/xlink" xlink:href="zookeys-932-113-g003.jpg" position="float" orientation="portrait" xlink:type="simple" id="oo_409410.jpg"><uri content-type="original_file" xlink:type="simple">https://binary.pensoft.net/fig/409410</uri></graphic></fig></tp:treatment-sec><tp:treatment-sec sec-type="description" id="SECID0ED5AE"><title>Description.</title><p><bold>Female</bold> (Fig. <xref ref-type="fig" rid="F3">17</xref>). <bold><italic>Frons</italic></bold> (Fig. <xref ref-type="fig" rid="F3">18</xref>) dark brown, a little broader than long, with 130–150 setulae and dense microsetae. Median furrow very short, vestigial. Lower interfrontal setae near to front edge, clearly close to each other and ca. 1/2 × as far apart as either is from a lower fronto-orbital seta, which is much higher on frons. Upper interfrontal setae as far apart as either is from an upper fronto-orbital seta, which is slightly higher on frons. Cheek with a single seta and jowl with two longer setae and some setulae. Flagellomere 1 globose, dark brown, with ca. 12 subcuticular pit sensilla; arista sub-apical, with microsetae; scape with dense microsetae. Palpus yellow, with six or seven apical setae and a dozen ventral setulae. Proboscis a little elongate. Labrum yellow, rectangular and a little wider than diameter of flagellomere 1. Labella straw yellow, each with ca. six setae on upper face and a submarginal row of ca. six small setulae below, and with five tracheae.</p><p><bold><italic>Thorax</italic></bold> mainly dark brown, being brown on sides. Anepisternum with fine setulae on upper part. Notopleura with four setae, the second being smaller than the rest. Scutellum with an anterior pair of small setulae and a posterior pair of setae.</p><p><bold><italic>Legs</italic></bold> yellow. Fore tibia with a near-dorsal seta at basal two fifths and five small setulae below it. Fore tarsus with a postero-dorsal longitudinal setal palisade on tarsomeres 1–3 only, plus a vestigial palisade in basal third of tarsomere 4. Mid tibia with the normal basal pair of setae and an antero-apical seta. Hind tibia with two dorsal longitudinal setal palisades, one antero-apical seta, one robust ventral spur, and a series of weak posterior and postero-dorsal spurs.</p><p><bold><italic>Wing</italic></bold> (Fig. <xref ref-type="fig" rid="F3">19</xref>) 3.28 mm long. Costal index 0.58. Costal ratio1:1.68. Costal cilia 45–50 µm long. Vein Rs with 18–20 pale and minute setulae along upper side. Costa thickened around the junction with vein R<sub>1</sub>. Vein Sc reaching vein R<sub>1.</sub> Axillary ridge with five long, black, feathered setae. Wing veins yellowish brown and membrane tinged yellowish grey. Haltere yellowish brown, knob black.</p><p><bold><italic>Abdominal tergites</italic></bold> (Fig. <xref ref-type="fig" rid="F3">20</xref>) uniformly dark brown, venter grayish brown. Tergites I–VI with very sparse short setulae and only a little longer at rear of tergite VI. Tergites II–III rectangular, tergites IV–VI trapezoid. Tergite II is the broadest and narrows gradually posteriorly. Venter greyish brown, with sparse setulae on segments V–VI. Cerci yellowish brown, ca. 3 × as long as broad.</p><p><bold>Male</bold>(Fig. <xref ref-type="fig" rid="F3">14</xref>). <bold><italic>Frons</italic></bold> (Fig. <xref ref-type="fig" rid="F3">15</xref>) dark brown, a little broader than long, with 150–160 setulae and dense microsetae. Median furrow shorter than in female. Lower interfrontal setae near to front edge, clearly close to each other and ca. 2/3 × as far apart as either is from a lower fronto-orbital seta, which is much higher on frons. Upper interfrontal setae as far apart as either is from an upper fronto-orbital seta, which is slightly higher on frons. Proboscis shorter than in female. Labrum yellow with a very narrow triangle. Labella straw yellow, each with ca. eight setulae on upper face and a submarginal row of ca. 12 small setulae below.</p><p><bold><italic>Thorax</italic></bold> similar to female in color and chaetotaxy. Legs yellow. Front tibia with a near-dorsal seta at basal two-fifths and eight or nine small setulae below it. Front tip of hind coxa with a strong, feathered seta, which is more robust than in female. Wing (Fig. <xref ref-type="fig" rid="F3">16</xref>) 2.32 mm long. Costal index 0.53. Costal ratio 1:1.05. Costal cilia 45 µm long. Vein Rs with 16–18 pale minute setulae along upper side. Costa not thickened. Vein Sc reaching vein R<sub>1</sub>. Axillary ridge with five long, black, feathered setae. Wing veins yellowish brown and membrane tinged yellowish grey. Haltere yellowish brown, knob black.</p><p><bold><italic>Abdominal tergites</italic></bold> uniformly dark brown, but tergite VI with triangular yellow area at rear edge. Venter greyish brown, with several setulae on segments IV and V; setulae much longer than those on tergites. Tergites with very sparse short setulae, only a little longer at rear of tergite VI. Tergites II–VI rectangular or trapezoid. Tergite II broadest, others narrowing gradually. Cerci yellowish brown, ca. 3 × as long as broad.</p><p><bold><italic>Terminalia</italic></bold> (Figs <xref ref-type="fig" rid="F4">21–26</xref>). Left side of epandrium slender, rounded apically, with 20–25 setulae and dense microsetae; right side of epandrium large, triangular, with some setulae and dense microsetae. Left side of hypandrium short and wide, with a pointed upper corner. Right side of hypandrium short and rounded. A long hockey-stick-shaped process present at fronto-venter of each side of hypandrium. Aedeagus dark brown, supported by aedeagal apodeme and with a long, curled process. Cerci pale brown, short and with long setulae.</p><fig id="F4" position="float" orientation="portrait"><object-id xmlns:xlink="http://www.w3.org/1999/xlink" content-type="doi" xlink:type="simple">10.3897/zookeys.932.38970.figures21-26</object-id><object-id xmlns:xlink="http://www.w3.org/1999/xlink" content-type="arpha" xlink:type="simple">BBB34AC6-9F5D-5038-AAFB-1F2670136EA1</object-id><label>Figures 21–26.</label><caption><p>Male terminalia of <italic><tp:taxon-name><tp:taxon-name-part taxon-name-part-type="genus" reg="Sinogodavaria">S.</tp:taxon-name-part> <tp:taxon-name-part taxon-name-part-type="species" reg="tenebrosa">tenebrosa</tp:taxon-name-part></tp:taxon-name></italic> sp. nov. <bold>21–25</bold> left view <bold>22–26</bold> right view <bold>23</bold> front view <bold>24</bold> ventral view. Scale bars: 0.1 mm.</p></caption><graphic xmlns:xlink="http://www.w3.org/1999/xlink" xlink:href="zookeys-932-113-g004.jpg" position="float" orientation="portrait" xlink:type="simple" id="oo_409411.jpg"><uri content-type="original_file" xlink:type="simple">https://binary.pensoft.net/fig/409411</uri></graphic></fig></tp:treatment-sec><tp:treatment-sec sec-type="etymology" id="SECID0ENCAG"><title>Etymology.</title><p>The name refers to the dark color of the species.</p></tp:treatment-sec><tp:treatment-sec sec-type="distribution" id="SECID0ESCAG"><title>Distribution.</title><p>China (Shaanxi).</p></tp:treatment-sec><tp:treatment-sec sec-type="remarks" id="SECID0EXCAG"><title>Remarks.</title><p>The new species is distinguished from <italic><tp:taxon-name><tp:taxon-name-part taxon-name-part-type="genus" reg="Sinogodavaria">S.</tp:taxon-name-part> <tp:taxon-name-part taxon-name-part-type="species" reg="multiformis">multiformis</tp:taxon-name-part></tp:taxon-name></italic> by the uniform color, the shape of the female abdominal tergites, and the long hockey-stick-shaped process at the fronto-venter of the hypandrium.</p></tp:treatment-sec></tp:taxon-treatment>
