# Supplementary material for: A new genus of the Hypocera group (Diptera, Phoridae), with descriptions of two new species from China
Source: Zookeys. 2020 May 12;932:113–27. doi: 10.3897/zookeys.932.38970 (PMC7237504; doi:10.3897/zookeys.932.38970)
Supplement: XML Treatment for Sinogodavaria bathmis [file zookeys.932.38970-treatment4.xml]

<!DOCTYPE tp:taxon-treatment
  PUBLIC "-//TaxonX//DTD Taxonomic Treatment Publishing DTD v0 20100105//EN" "tax-treatment-NSO.dtd">
<tp:taxon-treatment xmlns:tp="http://www.plazi.org/taxpub"><tp:treatment-meta><kwd-group><label>Taxon classification</label><kwd><named-content xmlns:xlink="http://www.w3.org/1999/xlink" content-type="kingdom">Animalia</named-content></kwd><kwd><named-content xmlns:xlink="http://www.w3.org/1999/xlink" content-type="order">Diptera</named-content></kwd><kwd><named-content xmlns:xlink="http://www.w3.org/1999/xlink" content-type="family">Phoridae</named-content></kwd></kwd-group><mixed-citation publication-type="journal"><person-group><name><surname>Liu</surname><given-names>Guang-Chun</given-names></name></person-group><article-title>A new genus of the <italic><tp:taxon-name><tp:taxon-name-part taxon-name-part-type="genus" reg="Hypocera">Hypocera</tp:taxon-name-part></tp:taxon-name></italic> group (<tp:taxon-name><tp:taxon-name-part taxon-name-part-type="order">Diptera</tp:taxon-name-part></tp:taxon-name>, <tp:taxon-name><tp:taxon-name-part taxon-name-part-type="family">Phoridae</tp:taxon-name-part></tp:taxon-name>), with descriptions of two new species from China</article-title><source>Zookeys</source><day>12</day><month>5</month><year>2020</year><volume>932</volume><fpage>113</fpage><lpage>127</lpage><pub-id pub-id-type="doi">10.3897/zookeys.932.38970</pub-id></mixed-citation></tp:treatment-meta><tp:nomenclature><tp:taxon-name><object-id xmlns:xlink="http://www.w3.org/1999/xlink" content-type="arpha" xlink:type="simple">212312DE-D56A-5B43-A168-43A394F18755</object-id>
            <tp:taxon-name-part taxon-name-part-type="genus" reg="Sinogodavaria">Sinogodavaria</tp:taxon-name-part>
            <tp:taxon-name-part taxon-name-part-type="species" reg="bathmis">bathmis</tp:taxon-name-part>
          </tp:taxon-name><tp:taxon-authority>(Liu)</tp:taxon-authority><xref ref-type="fig" rid="F5">Figures 27–29</xref><tp:nomenclature-citation-list><tp:nomenclature-citation><tp:taxon-name>
                <tp:taxon-name-part taxon-name-part-type="genus" reg="Latiborophaga">Latiborophaga</tp:taxon-name-part> <tp:taxon-name-part taxon-name-part-type="species" reg="bathmis">bathmis</tp:taxon-name-part></tp:taxon-name><comment>Liu, 2001: 39.</comment></tp:nomenclature-citation></tp:nomenclature-citation-list></tp:nomenclature><tp:treatment-sec sec-type="Specimen examined" id="SECID0E4EAG"><title>Specimen examined.</title><p>China • 1 ♀ (holotype); Sichuan, Baoxing, Mt. Huashu; <named-content xmlns:xlink="http://www.w3.org/1999/xlink" content-type="dwc:verbatimCoordinates" xlink:type="simple"><named-content content-type="geo-json" specific-use="{&#34;type&#34;:&#34;Point&#34;,&#34;coordinates&#34;:[102.833100,30.386544]}" id="NCID0EGFAG" xlink:type="simple">30°23'11.56″N, 102°49'59.16″E</named-content></named-content>; alt. 1330 m; 2 Aug. 1992; Min Wang leg.; sweeping net.</p></tp:treatment-sec><tp:treatment-sec sec-type="diagnosis" id="SECID0ELFAG"><title>Diagnosis.</title><p>Female abdominal tergites and venter uniformly black; tergite V rectangular, 2 × as long as its width; tergite VI triangular.</p><fig id="F5" position="float" orientation="portrait"><object-id xmlns:xlink="http://www.w3.org/1999/xlink" content-type="doi" xlink:type="simple">10.3897/zookeys.932.38970.figures27-29</object-id><object-id xmlns:xlink="http://www.w3.org/1999/xlink" content-type="arpha" xlink:type="simple">19E03B16-C5C4-587E-9DB9-86BC157C2A5D</object-id><label>Figures 27–29.</label><caption><p><italic><tp:taxon-name><tp:taxon-name-part taxon-name-part-type="genus" reg="Sinogodavaria">S.</tp:taxon-name-part> <tp:taxon-name-part taxon-name-part-type="species" reg="bathmis">bathmis</tp:taxon-name-part></tp:taxon-name></italic> (Liu) <bold>27</bold> head <bold>28</bold> abdominal tergites V–VI <bold>29</bold> lateral view of body. Scale bars: 0.1 mm (<bold>27–28</bold>); 0.5 mm (<bold>29</bold>)</p></caption><graphic xmlns:xlink="http://www.w3.org/1999/xlink" xlink:href="zookeys-932-113-g005.jpg" position="float" orientation="portrait" xlink:type="simple" id="oo_409412.jpg"><uri content-type="original_file" xlink:type="simple">https://binary.pensoft.net/fig/409412</uri></graphic></fig></tp:treatment-sec><tp:treatment-sec sec-type="description" id="SECID0ESGAG"><title>Description.</title><p><bold>Female</bold> (Fig. <xref ref-type="fig" rid="F5">29</xref>). <bold><italic>Frons</italic></bold> (Fig. <xref ref-type="fig" rid="F5">27</xref>) fully black, broader than high, with 150–160 setulae and dense microsetae. Median furrow very short, vestigial. More than ten small setulae at frontal edge. Lower interfrontal setae near to front edge and closer to each other than either is to a lower fronto-orbital seta, which is much higher on frons. Upper interfrontal setae as far apart as either is from the upper fronto-orbital seta, which is higher on frons. Flagellomere 1 dark brown, globose; arista sub-apical, covered with minute setulae. Raised lower margin of face. Palpus 0.36 mm long, light brown, with seven apical setae and several ventral setulae. Proboscis elongate. Labrum yellow, rectangular, a little wider than diameter of flagellomere 1. Labella straw yellow, each with ca. six setulae on upper face and a submarginal row of ca. 12 small setulae below, with five tracheae.</p><p><bold><italic>Thorax</italic></bold> dark brown, being paler on sides. Anepisternum with fine setulae on upper part. Notopleura with four setae, the second being smaller than the rest. Scutellum with an anterior pair of small setulae and a posterior pair of setae.</p><p><bold><italic>Legs</italic></bold> yellow, fore tibia with a near-dorsal seta at basal two fifths and five differentiated small setulae below it. Fore tarsus with a postero-dorsal longitudinal setal palisade on tarsomeres 1–3 only, plus a vestigial palisade in basal one third of tarsomere 4. Mid tibia with the normal basal pair of setae and an antero-apical seta. Hind tibia with two dorsal longitudinal setal palisades, of which the posterior one extends to four fifths of tibia, and with one antero-apical seta, one robust ventral spur, and a series of weak posterior and postero-dorsal spurs.</p><p><bold><italic>Wing</italic></bold> length 3.75 mm, slightly greyish yellow, veins brown. Costal index 0.6. Costal ratio 1: 2.04. Costal thickening black. Vein Rs with 20 pale minute setulae along upper side. Axillary ridge with four long, black, feathered setae. Wing veins yellowish brown and membrane tinged yellowish grey. Haltere yellow with black knob.</p><p><bold><italic>Abdominal tergites</italic></bold> and venter uniformly black. Tergite II broadest, the others narrowing gradually. Tergites III and IV trapezoid; tergite V rectangular, longer than broad; tergite VI triangular (Fig. <xref ref-type="fig" rid="F5">28</xref>). Tergites with very sparse setulae. Abdominal venter black.</p><p><bold>Male.</bold> Unknown.</p></tp:treatment-sec><tp:treatment-sec sec-type="distribution" id="SECID0EJIAG"><title>Distribution.</title><p>China (Sichuan).</p></tp:treatment-sec><tp:treatment-sec sec-type="remarks" id="SECID0EOIAG"><title>Remarks.</title><p>The species differs from other known species of the genus by the rectangular shape of tergite V and the triangular tergite VI. It was formerly assigned to the genus <italic><tp:taxon-name><tp:taxon-name-part taxon-name-part-type="genus" reg="Latiborophaga">Latiborophaga</tp:taxon-name-part></tp:taxon-name></italic>; however, close examination indicates that the species does not belong to the genus <italic><tp:taxon-name><tp:taxon-name-part taxon-name-part-type="genus" reg="Latiborophaga">Latiborophaga</tp:taxon-name-part></tp:taxon-name></italic> due to the vein Rs not being deflected at mid length, hind tibia without an antero-basal seta, and hypandrium without dense microsetae.</p></tp:treatment-sec></tp:taxon-treatment>
